# Supplementary material for: Effects of Integrated Extracts of Trigonella foenum-graecum and Asparagus racemosus on Hot Flash-like Symptoms in Ovariectomized Rats
Source: Antioxidants (Basel). 2025 Mar 18;14(3):355. doi: 10.3390/antiox14030355 (PMC11939183; doi:10.3390/antiox14030355)
Supplement: Supplementary file 1 [file antioxidants-14-00355-s001.zip]

Archive with 1 entries (1 files):
- antioxidants-3454168-supplementary.pdf
